# Supplementary material for: The Effects of Transglutaminase and Refrigerated Storage on the Physicochemical Properties of Whole Wheat Dough and Noodles
Source: Foods. 2021 Jul 20;10(7):1675. doi: 10.3390/foods10071675 (PMC8304961; doi:10.3390/foods10071675)
Supplement: Supplementary file 1 [file foods-10-01675-s001.zip]

Archive with 1 entries (1 files):
- foods-1304701-supplementary.pdf
